# Supplementary material for: Investigation of Laser Macro- and Micro-Polishing on Fine-Grained Niobium Material for Superconducting Radio Frequency Cavities
Source: Materials (Basel). 2025 Nov 5;18(21):5034. doi: 10.3390/ma18215034 (PMC12608439; doi:10.3390/ma18215034)
Supplement: Supplementary file 1 [file materials-18-05034-s001.zip]

Archive with 1 entries (1 files):
- materials-3903220-supplementary.pdf
